# Supplementary material for: Threat of establishment of non-indigenous potato blackleg and tuber soft rot pathogens in Great Britain under climate change
Source: PLoS One. 2018 Oct 12;13(10):e0205711. doi: 10.1371/journal.pone.0205711 (PMC6185848; doi:10.1371/journal.pone.0205711)
Supplement: S1 Table — (CSV) [file pone.0205711.s001.csv]

isolate	experiment	temperature	av.lesion.size.mm
pba.1	1	18	31.67
pba.1	1	22	41.67
pba.1	1	26	30
pba.1	1	30	8.33
pba.1	1	34	0
pba.2	1	18	45
pba.2	1	22	47.33
pba.2	1	26	45
pba.2	1	30	0
pba.2	1	34	0
pba.3	1	18	43
pba.3	1	22	40.67
pba.3	1	26	37.67
pba.3	1	30	18.33
pba.3	1	34	0
pba.4	1	18	36.67
pba.4	1	22	48.33
pba.4	1	26	23
pba.4	1	30	44.67
pba.4	1	34	0
pbr.1	1	18	26.67
pbr.1	1	22	36.67
pbr.1	1	26	40.33
pbr.1	1	30	45.33
pbr.1	1	34	51.67
pbr.2	1	18	28.33
pbr.2	1	22	40.67
pbr.2	1	26	23.33
pbr.2	1	30	47.33
pbr.2	1	34	55.67
ppa.1	1	18	25
ppa.1	1	22	22.33
ppa.1	1	26	36.67
ppa.1	1	30	35.33
ppa.1	1	34	6.67
ppa.2	1	18	15
ppa.2	1	22	22.33
ppa.2	1	26	45.33
ppa.2	1	30	40
ppa.2	1	34	11.67
dsol.1	1	18	28.33
dsol.1	1	22	41.67
dsol.1	1	26	46.67
dsol.1	1	30	51.67
dsol.1	1	34	55
dsol.2	1	18	25
dsol.2	1	22	25
dsol.2	1	26	34.67
dsol.2	1	30	34.33
dsol.2	1	34	57.33
dsol.3	1	18	25
dsol.3	1	22	19
dsol.3	1	26	45
dsol.3	1	30	35.33
dsol.3	1	34	55
dsol.4	1	18	20.33
dsol.4	1	22	28
dsol.4	1	26	41.67
dsol.4	1	30	42.33
dsol.4	1	34	46.67
pba.1	2	18	30
pba.1	2	22	41.67
pba.1	2	26	33.33
pba.1	2	30	8.33
pba.1	2	34	0
pba.2	2	18	46.67
pba.2	2	22	45
pba.2	2	26	46.67
pba.2	2	30	0
pba.2	2	34	0
pba.3	2	18	46.67
pba.3	2	22	31.67
pba.3	2	26	40
pba.3	2	30	25
pba.3	2	34	0
pba.4	2	18	46.67
pba.4	2	22	45.33
pba.4	2	26	35
pba.4	2	30	23
pba.4	2	34	0
pbr.1	2	18	30
pbr.1	2	22	38.33
pbr.1	2	26	46.67
pbr.1	2	30	25.67
pbr.1	2	34	48.33
pbr.2	2	18	30
pbr.2	2	22	32.33
pbr.2	2	26	45
pbr.2	2	30	50
pbr.2	2	34	56.67
ppa.1	2	18	25
ppa.1	2	22	23.67
ppa.1	2	26	30
ppa.1	2	30	36.67
ppa.1	2	34	5
ppa.2	2	18	31.67
ppa.2	2	22	27.33
ppa.2	2	26	43.33
ppa.2	2	30	53.33
ppa.2	2	34	13.33
dsol.1	2	18	18.67
dsol.1	2	22	50
dsol.1	2	26	41.67
dsol.1	2	30	37.67
dsol.1	2	34	50
dsol.2	2	18	0
dsol.2	2	22	17.33
dsol.2	2	26	33.33
dsol.2	2	30	33.33
dsol.2	2	34	38.33
dsol.3	2	18	28.33
dsol.3	2	22	23.67
dsol.3	2	26	24
dsol.3	2	30	33.33
dsol.3	2	34	33.33
dsol.4	2	18	10
dsol.4	2	22	20.67
dsol.4	2	26	25
dsol.4	2	30	31.67
dsol.4	2	34	33
